# Supplementary material for: Simple and Efficient Synthesis of N-Succinimidyl-4-[18F]fluorobenzoate ([18F]SFB)—An Important Intermediate for the Introduction of Fluorine-18 into Complex Bioactive Compounds
Source: Pharmaceuticals (Basel). 2024 Dec 20;17(12):1723. doi: 10.3390/ph17121723 (PMC11677304; doi:10.3390/ph17121723)
Supplement: Supplementary file 1 [file pharmaceuticals-17-01723-s001.zip]

Archive with 1 entries (1 files):
- pharmaceuticals-3357531-supplementary.pdf
